# Supplementary material for: Radula rheophila, a new species of Radula (Radulaceae) from Thailand and Brunei Darussalam
Source: PhytoKeys. 2026 Mar 6;271:205–18. doi: 10.3897/phytokeys.271.181229 (PMC12988431; doi:10.3897/phytokeys.271.181229)
Supplement: XML Treatment for Radula rheophila [file phytokeys.271.181229-treatment1.xml]

<!DOCTYPE tp:taxon-treatment
  PUBLIC "-//TaxonX//DTD Taxonomic Treatment Publishing DTD v0 20100105//EN" "tax-treatment-NSO.dtd">
<tp:taxon-treatment xmlns:tp="http://www.plazi.org/taxpub"><tp:treatment-meta><kwd-group><label>Taxon classification</label><kwd>
                <named-content content-type="kingdom">Plantae</named-content>
              </kwd><kwd>
                <named-content content-type="order">Radulales</named-content>
              </kwd><kwd>
                <named-content content-type="family">Radulaceae</named-content>
              </kwd></kwd-group><mixed-citation publication-type="journal"><person-group><name><surname>Promma</surname><given-names>Chatchaba</given-names></name><name><surname>Zhu</surname><given-names>Rui-Liang</given-names></name><name><surname>Chantanaorrapint</surname><given-names>Sahut</given-names></name></person-group><article-title><italic><tp:taxon-name><tp:taxon-name-part taxon-name-part-type="genus" reg="Radula">Radula</tp:taxon-name-part> <tp:taxon-name-part taxon-name-part-type="species" reg="rheophila">rheophila</tp:taxon-name-part></tp:taxon-name></italic>, a new species of <italic><tp:taxon-name><tp:taxon-name-part taxon-name-part-type="genus" reg="Radula">Radula</tp:taxon-name-part></tp:taxon-name></italic> (<tp:taxon-name><tp:taxon-name-part taxon-name-part-type="family" reg="Radulaceae">Radulaceae</tp:taxon-name-part></tp:taxon-name>) from Thailand and Brunei Darussalam</article-title><source>PhytoKeys</source><day>06</day><month>03</month><year>2026</year><volume>271</volume><fpage>205</fpage><lpage>218</lpage><pub-id pub-id-type="doi">10.3897/phytokeys.271.181229</pub-id></mixed-citation></tp:treatment-meta><tp:nomenclature><tp:taxon-name><object-id xmlns:xlink="http://www.w3.org/1999/xlink" content-type="arpha" xlink:type="simple">F613211E-8205-5AD0-9E17-E1AA6B42E48D</object-id>
                    		<tp:taxon-name-part taxon-name-part-type="genus" reg="Radula">Radula</tp:taxon-name-part> <tp:taxon-name-part taxon-name-part-type="species" reg="rheophila">rheophila</tp:taxon-name-part>
                    	</tp:taxon-name><tp:taxon-authority>Promma &amp; Chantanaorr.</tp:taxon-authority><tp:taxon-status xmlns:xlink="http://www.w3.org/1999/xlink" xlink:type="simple">sp. nov.</tp:taxon-status><xref ref-type="fig" rid="F2">Figs 2</xref><xref ref-type="fig" rid="F3">, 3</xref></tp:nomenclature><tp:treatment-sec sec-type="Type material"><title>Type material.</title><p>Thailand. • Songkhla: Ton Nga Chang Wildlife Sanctuary, Ton Nga Chang Waterfall, lowland evergreen forest, <named-content xmlns:xlink="http://www.w3.org/1999/xlink" content-type="dwc:verbatimCoordinates" xlink:type="simple">6°56.6937'N, 100°13.093'E</named-content>, 483 m elev., on wet rocks along stream, 11 Feb 2018, <italic>S. Chantanaorrapint 3045</italic> (holotype: PSU!; isotypes: BKF!, HSNU!).</p></tp:treatment-sec><tp:treatment-sec sec-type="Diagnosis"><title>Diagnosis.</title><p><italic><tp:taxon-name><tp:taxon-name-part taxon-name-part-type="genus" reg="Radula">Radula</tp:taxon-name-part> <tp:taxon-name-part taxon-name-part-type="species" reg="rheophila">rheophila</tp:taxon-name-part></tp:taxon-name></italic> resembles <italic><tp:taxon-name><tp:taxon-name-part taxon-name-part-type="genus" reg="Radula">R.</tp:taxon-name-part> <tp:taxon-name-part taxon-name-part-type="species" reg="novae-hollandiae">novae-hollandiae</tp:taxon-name-part></tp:taxon-name></italic> Hampe in lobule shape but differs in having ovate to broadly ovate leaf lobes with a broadly obtuse to rounded apex and entire margin.</p></tp:treatment-sec><tp:treatment-sec sec-type="Description"><title>Description.</title><p><bold><italic>Plants</italic></bold> yellowish-green to bright green when fresh, yellowish-brown in dry condition. Shoots up to 15 mm long, 1.56–2.30 mm wide; irregularly and densely pinnately branched, obliquely spreading; microphyllous and amentulose branches absent. <bold><italic>Stems</italic></bold> 156.5–280.0 µm diameter in transverse section, 8–14 cell rows across, with 40–80 rows of medullar cells, 24–30 rows of cortical cells, cortical cells as large as the medullary cells, 10–36 µm wide; cell walls pale brown to yellowish-brown, exterior cortical wall heavily and evenly thickened, interior cortical cell wall and medullary cell wall thin medially and thickened at the angles by concave trigones that make the cells circular in outline. <bold><italic>Rhizoids</italic></bold> brown, rhizoid-initial area convex. <bold><italic>Leaf lobes</italic></bold> loosely imbricate to slightly remote, widely spreading, ovate to broadly ovate, 0.75–1.10 mm long, 0.66–0.91 mm wide, apex broadly obtuse to rounded, margin entire, dorsal base strongly arched and slightly covering the stem to covering the stem ca. 1/2 of the stem-width in dorsal view. Leaf lobe marginal cells 7.5–17.5 × 12.5–17.5 µm, median cells 14.5–28.0 × 16.5–24.3 µm, basal cells 17.5–34.5 × 16.0–36.5 µm, thin-walled with indistinct or minute trigones; cuticle smooth. Oil bodies 2–3 per cell, grayish brown, ovoid or ellipsoidal, 10.9–16.4 × 7.0–9.3 µm, finely botryoidal. <bold><italic>Leaf lobules</italic></bold> remote, longitudinally rectangular or ligulate when large, broadly transversely rhombic or rectangular when small, 1/3–2/5 of the lobe-length, 375–678 mm long, 260–388 mm wide, apex obtuse or rarely emarginate, free exterior margin straight, or slightly sinuate, parallel or slightly inclined towards stem, free antical margin obliquely straight then arched to lobule free interior margin, free interior margin arched and slightly covering the stem to ca. 1/2 of the stem-width, line of insertions longitudinal with the stem, nearly straight or slightly arched, carinal region not or slightly inflated, keel straight to slightly sinuate, extending at angles of 40–50° with the stem, sinus wide or none. Slime papillae of leaf lobule usually 3, one situated on the lobule-apex, rounded to ovoid and sunken into a distinct notch, the other two near the base of the free interior margin of leaf lobule (on margin above the top of the stem insertion) at intervals, obovoid or short pyriform (sometimes nearly rounded). <bold><italic>Asexual reproduction</italic></bold> not seen. <bold><italic>Sexuality</italic></bold> dioicous (androecia not seen)?. <bold><italic>Gynoecia</italic></bold> terminal on main shoots and lateral branches, with 1–2 subfloral innovations; bracts in 2 or 2.5 pairs, often one below the subfloral innovations, subsymmetrical, or sometimes asymmetrical, imbricate, bract-lobe oblong-elliptic (upper) or ovate (lower), 1204–1264 µm long, 715–837 µm wide, apex rounded, slightly incurved, margin entire, bract-lobules ovate, one-thirds (lowest) to two-thirds (upper) the lobe area, apex obtuse to rounded, sometimes recurved, margin entire, keel slightly arched; perianths not seen. <bold><italic>Sporophytes</italic></bold> not seen.</p><fig id="F2" position="float" orientation="portrait"><object-id xmlns:xlink="http://www.w3.org/1999/xlink" content-type="doi" xlink:type="simple">10.3897/phytokeys.271.181229.figure2</object-id><object-id xmlns:xlink="http://www.w3.org/1999/xlink" content-type="arpha" xlink:type="simple">F5E10A4B-0977-549E-BD9F-5D3D2158150A</object-id><label>Figure 2.</label><caption><p><italic><tp:taxon-name><tp:taxon-name-part taxon-name-part-type="genus" reg="Radula">Radula</tp:taxon-name-part> <tp:taxon-name-part taxon-name-part-type="species" reg="rheophila">rheophila</tp:taxon-name-part></tp:taxon-name></italic> Promma &amp; Chantanaorr. <bold>A</bold>. Portion of sterile plant; <bold>B</bold>. Transverse section of stem; <bold>C, D</bold>. Portions of sterile plants; <bold>C</bold>. Ventral view; <bold>D</bold>. Dorsal view; <bold>E–G</bold>. Lateral leaves; <bold>E, F</bold>. Ventral views; <bold>G</bold>. Dorsal view; <bold>H</bold>. Marginal cells of leaf-lobe; <bold>I</bold>. Median cells of leaf-lobe; <bold>J</bold>. Basal cells of leaf-lobe; <bold>K–N</bold>. Leaf-lobules; <bold>L</bold>. with hyaline papillae; <bold>O</bold>. Apex of leaf-lobule with hyaline papilla; P. Free interior margin of leaf lobule with hyaline papillae; <bold>Q, R</bold>. Portions of female plants, with young gynoecia; <bold>S</bold>. Young gynoecium; <bold>T</bold>. Female bracts. Drawn by C. Promma; based on <italic>S. Chantanaorrapint 3045</italic> (holotype: PSU).</p></caption><graphic xmlns:xlink="http://www.w3.org/1999/xlink" xlink:href="phytokeys-271-205_article-181229__-g002.jpg" id="oo_1556293.jpg" position="float" orientation="portrait" xlink:type="simple"><uri content-type="original_file" xlink:type="simple">https://binary.pensoft.net/fig/1556293</uri></graphic></fig><fig id="F3" position="float" orientation="portrait"><object-id xmlns:xlink="http://www.w3.org/1999/xlink" content-type="doi" xlink:type="simple">10.3897/phytokeys.271.181229.figure3</object-id><object-id xmlns:xlink="http://www.w3.org/1999/xlink" content-type="arpha" xlink:type="simple">8EBE4A58-492F-5AB3-8EFC-A112659B9C8A</object-id><label>Figure 3.</label><caption><p><italic><tp:taxon-name><tp:taxon-name-part taxon-name-part-type="genus" reg="Radula">Radula</tp:taxon-name-part> <tp:taxon-name-part taxon-name-part-type="species" reg="rheophila">rheophila</tp:taxon-name-part></tp:taxon-name></italic> Promma &amp; Chantanaorr. <bold>A–C</bold>. Portions of sterile plants; <bold>A</bold>. Dorsal view; <bold>B–C</bold>. Ventral views; <bold>D</bold>. Portion of female plant, with young gynoecia; <bold>E</bold>. Young gynoecium; <bold>F</bold>. Portion of sterile plant, showing lateral leaves; <bold>G</bold>. Portion of sterile plant, showing leaf lobules; <bold>H</bold>. Lateral leaves; <bold>I</bold>. Transverse section of stem; <bold>J</bold>. Marginal cells of leaf lobe; <bold>K</bold>. Median cells of leaf lobe, showing oil bodies. Photographed by C. Promma; based on <italic>S. Chantanaorrapint 3045</italic> (holotype: PSU).</p></caption><graphic xmlns:xlink="http://www.w3.org/1999/xlink" xlink:href="phytokeys-271-205_article-181229__-g003.jpg" id="oo_1556294.jpg" position="float" orientation="portrait" xlink:type="simple"><uri content-type="original_file" xlink:type="simple">https://binary.pensoft.net/fig/1556294</uri></graphic></fig></tp:treatment-sec><tp:treatment-sec sec-type="Etymology"><title>Etymology.</title><p>The specific epithet “<italic>rheophila”</italic> derives from the Greek <italic>rheo-</italic> meaning “flowing” and <italic>-phila</italic> meaning “loving,” referring to the species’ affinity for habitats associated with running water.</p></tp:treatment-sec><tp:treatment-sec sec-type="Habitat and ecology"><title>Habitat and ecology.</title><p><italic><tp:taxon-name><tp:taxon-name-part taxon-name-part-type="genus" reg="Radula">Radula</tp:taxon-name-part> <tp:taxon-name-part taxon-name-part-type="species" reg="rheophila">rheophila</tp:taxon-name-part></tp:taxon-name></italic> typically grows on wet rocks, roots, and soil along streamside in lowland evergreen forest, at elevations ranging from 75 to 490 m (Fig. <xref ref-type="fig" rid="F4">4A</xref>). The species prefers constantly moist and shaded microhabitats, often in association with other liverworts and mosses.</p><fig id="F4" position="float" orientation="portrait"><object-id xmlns:xlink="http://www.w3.org/1999/xlink" content-type="doi" xlink:type="simple">10.3897/phytokeys.271.181229.figure4</object-id><object-id xmlns:xlink="http://www.w3.org/1999/xlink" content-type="arpha" xlink:type="simple">CD2A8A50-8811-59A0-AFE4-55C1B2C44603</object-id><label>Figure 4.</label><caption><p><italic><tp:taxon-name><tp:taxon-name-part taxon-name-part-type="genus" reg="Radula">Radula</tp:taxon-name-part> <tp:taxon-name-part taxon-name-part-type="species" reg="rheophila">rheophila</tp:taxon-name-part></tp:taxon-name></italic> Promma &amp; Chantanaorr. <bold>A</bold>. Natural habitat at the type locality, growing on wet rocks, tree roots, and soil along streamside in lowland evergreen forest; <bold>B</bold>. Microhabitat showing plants creeping on roots over running water; <bold>C</bold>. Habit of the plant. Photographed by C. Promma.</p></caption><graphic xmlns:xlink="http://www.w3.org/1999/xlink" xlink:href="phytokeys-271-205_article-181229__-g004.jpg" id="oo_1556295.jpg" position="float" orientation="portrait" xlink:type="simple"><uri content-type="original_file" xlink:type="simple">https://binary.pensoft.net/fig/1556295</uri></graphic></fig></tp:treatment-sec><tp:treatment-sec sec-type="Distribution"><title>Distribution.</title><p><italic><tp:taxon-name><tp:taxon-name-part taxon-name-part-type="genus" reg="Radula">Radula</tp:taxon-name-part> <tp:taxon-name-part taxon-name-part-type="species" reg="rheophila">rheophila</tp:taxon-name-part></tp:taxon-name></italic> is currently known from Thailand and Brunei. However, it may also occur in other areas in southern Thailand and Peninsular Malaysia as well, where similar ecological conditions prevail.</p></tp:treatment-sec><tp:treatment-sec sec-type="Additional specimens examined"><title>Additional specimens examined.</title><p>Thailand. • Songkhla: Ton Nga Chang Wildlife Sanctuary, Ton Nga Chang Waterfall, <named-content xmlns:xlink="http://www.w3.org/1999/xlink" content-type="dwc:verbatimCoordinates" xlink:type="simple">6°56.7035'N, 100°13.147'E</named-content>, 490 m elev., 21 Mar 2014, <italic>S. Chantanaorrapint &amp; C. Promma 3503</italic> (HSNU, PSU: B01415), <italic>S. Chantanaorrapint &amp; C. Promma 3504</italic> (HSNU, PSU: B01416); <italic>S. Chantanaorrapint &amp; C. Promma 3875</italic> (PSU); • <named-content xmlns:xlink="http://www.w3.org/1999/xlink" content-type="dwc:verbatimCoordinates" xlink:type="simple">6°56.6937'N, 100°13.093'E</named-content>, 483 m elev., 11 Feb 2018, <italic>S. Chantanaorrapint 3044</italic> (HSNU, PSU); • <named-content xmlns:xlink="http://www.w3.org/1999/xlink" content-type="dwc:verbatimCoordinates" xlink:type="simple">6°56.7243'N, 100°13.2778'E</named-content>, 466 m elev., 21 Oct 2025, <italic>C. <xref ref-type="bibr" rid="B17">Promma et al. 2025</xref>1021-10</italic>; • <named-content xmlns:xlink="http://www.w3.org/1999/xlink" content-type="dwc:verbatimCoordinates" xlink:type="simple">6°56.7293'N, 100°13.2707'E</named-content>, 463 m elev., 21 Oct 2025, <italic>C. <xref ref-type="bibr" rid="B17">Promma et al. 2025</xref>1021-11</italic> (PSU); • <named-content xmlns:xlink="http://www.w3.org/1999/xlink" content-type="dwc:verbatimCoordinates" xlink:type="simple">6°56.7295'N, 100°13.2758'E</named-content>, 465 m elev., 21 Oct 2025, <italic>C. <xref ref-type="bibr" rid="B17">Promma et al. 2025</xref>1021-12</italic> (PSU); • <named-content xmlns:xlink="http://www.w3.org/1999/xlink" content-type="dwc:verbatimCoordinates" xlink:type="simple">6°56.6947'N, 100°13.0895'E</named-content>, 478 m elev., 21 Oct 2025, <italic>C. <xref ref-type="bibr" rid="B17">Promma et al. 2025</xref>1021-24</italic> (PSU). Brunei Darussalam. • Temburong: Kuala Belalong Field Studies Centre of University Brunei Darussalam, the opposite river, <named-content xmlns:xlink="http://www.w3.org/1999/xlink" content-type="dwc:verbatimCoordinates" xlink:type="simple">4°32.8648'N, 115°9.4995'E</named-content>, 78 m elev., 16 Dec 2015, <italic>C. Promma 20151216-1</italic> (HSNU).</p></tp:treatment-sec><ref-list><ref id="B17"><mixed-citation xmlns:xlink="http://www.w3.org/1999/xlink" xlink:type="simple">Promma C, Renner MAM, Zhu RL (2025) Monograph of the genus <italic><tp:taxon-name><tp:taxon-name-part taxon-name-part-type="genus">Radula</tp:taxon-name-part></tp:taxon-name></italic> subgenus <italic><tp:taxon-name><tp:taxon-name-part taxon-name-part-type="genus"/><tp:taxon-name-part taxon-name-part-type="subgenus">Amentuloradula</tp:taxon-name-part></tp:taxon-name></italic> Devos et al. (<tp:taxon-name><tp:taxon-name-part taxon-name-part-type="family">Radulaceae</tp:taxon-name-part></tp:taxon-name>). Systematic Botany Monographs 117: 1–242.</mixed-citation></ref></ref-list></tp:taxon-treatment>
